# Supplementary material for: Virucidal Activity of the Pyridobenzothiazolone Derivative HeE1-17Y against Enveloped RNA Viruses
Source: Viruses. 2022 May 27;14(6):1157. doi: 10.3390/v14061157 (PMC9228864; doi:10.3390/v14061157)
Supplement: Supplementary file 1 [file viruses-14-01157-s001.zip]

Archive with 1 entries (1 files):
- viruses-1701632-supplementary.pdf
